# Supplementary material for: Geolocation of multiple sociolinguistic markers in Buenos Aires
Source: PLoS One. 2022 Sep 9;17(9):e0274114. doi: 10.1371/journal.pone.0274114 (PMC9462814; doi:10.1371/journal.pone.0274114)
Supplement: S4 File — (XLSX) [file pone.0274114.s004.xlsx]

## Sheet: 2022_0604_201711_01_Exact CABA_
CABA Extent
Case	# targ. tweets	# ref. tweets	Pearson Coeff.	Signal	K-S Statistic	Global Moran's I
Neighborhood Names	590	15967	0.00091013	0.99909	0.888539	0.697463
Location Names	3978	4131	0.00119321	0.998807	0.999032	0.645914
Activity Names	1716	1435	0.222287	0.777713	0.242689	0.192107
Tweet Language	667365	62746	0.287164	0.712836	0.138537	-0.00449084
Language Style	2348	3254	0.548057	0.451943	0.0674272	-0.104623
User Origin	442638	13106	0.934621	0.065379	0.111119	0.0443419
Tweet Dialect	10113	3324	0.941431	0.0585692	0.0529693	0.0190972
User Dialect	332455	192621	0.975885	0.0241149	0.0357632	0.00939005
Grammatical Words	38870	31022	0.983845	0.0161547	0.0208954	0.0862332
User Language	718280	438086	0.984677	0.0153229	0.0332374	0.0163824
Orthographic Elements	325514	394175	0.990482	0.00951823	0.0119788	0.0294002
CABA+ Extent
Case	# targ. tweets	# ref. tweets	Pearson Coeff.	Signal	K-S Statistic	Global Moran's I
Neighborhood Names	632	16062	0.00247316	0.997527	0.865515	1.07388
Location Names	3978	4174	0.00096426	0.999036	0.998323	0.0564094
Activity Names	2288	2372	0.237716	0.762284	0.203526	0.189517
Tweet Language	1151785	118231	0.27645	0.72355	0.140931	-0.00553928
Language Style	5301	5251	0.54736	0.45264	0.11282	0.0678759
User Origin	764661	20237	0.782215	0.217785	0.166439	0.112191
Tweet Dialect	18731	5607	0.895806	0.104194	0.0512603	-0.00372307
User Dialect	594312	345841	0.972405	0.0275948	0.016166	-0.0547698
Grammatical Words	65573	51033	0.983696	0.0163042	0.0169575	0.147354
User Language	1228139	744539	0.919297	0.0807028	0.0347347	0.00448255
Orthographic Elements	560334	657233	0.958116	0.0418843	0.0241841	0.0149462
CABA Extent, Equalized
Case	# targ. tweets	# ref. tweets	Pearson Coeff.	Signal	K-S Statistic	Global Moran's I
Neighborhood Names	590	590	0.00091013	0.99909	0.89619	0.697463
Location Names	3978	3978	0.00119321	0.998807	0.99924	0.645914
Activity Names	1435	1435	0.222287	0.777713	0.259813	0.192107
Tweet Language	62746	62746	0.287164	0.712836	0.13219	-0.00449084
Language Style	2348	2348	0.548057	0.451943	0.076772	-0.104623
User Origin	13106	13106	0.934621	0.065379	0.0895019	0.0443419
Tweet Dialect	3324	3324	0.941431	0.0585692	0.0280634	0.0190972
User Dialect	192621	192621	0.975885	0.0241149	0.0347041	0.00939005
Grammatical Words	31022	31022	0.983845	0.0161547	0.0250971	0.0862332
User Language	438086	438086	0.984677	0.0153229	0.0321203	0.0163824
Orthographic Elements	325514	325514	0.990482	0.00951823	0.0120216	0.0294002
CABA+ Extent, Equalized
Case	# targ. tweets	# ref. tweets	Pearson Coeff.	Signal	K-S Statistic	Global Moran's I
Neighborhood Names	632	632	0.00247316	0.997527	0.878045	1.07388
Location Names	3978	3978	0.00096426	0.999036	0.999239	0.0564094
Activity Names	2288	2288	0.237716	0.762284	0.17669	0.189517
Tweet Language	118231	118231	0.27645	0.72355	0.136792	-0.00553928
Language Style	5251	5251	0.54736	0.45264	0.0894815	0.0678759
User Origin	20237	20237	0.782215	0.217785	0.152833	0.112191
Tweet Dialect	5607	5607	0.895806	0.104194	0.041793	-0.00372307
User Dialect	345841	345841	0.972405	0.0275948	0.0156137	-0.0547698
Grammatical Words	51033	51033	0.983696	0.0163042	0.0170361	0.147354
User Language	744539	744539	0.919297	0.0807028	0.0339341	0.00448255
Orthographic Elements	560334	560334	0.958116	0.0418843	0.0246075	0.0149462
