# Supplementary material for: Geolocation of multiple sociolinguistic markers in Buenos Aires
Source: PLoS One. 2022 Sep 9;17(9):e0274114. doi: 10.1371/journal.pone.0274114 (PMC9462814; doi:10.1371/journal.pone.0274114)
Supplement: S6 File — (XLSX) [file pone.0274114.s006.xlsx]

## Sheet: Evaluation
Case	CABA Evaluator1	CABA Evaluator 1	CABA global Moran's I	CABA S_PCC	CABA+ Evaluator 1	CABA +Evaluator 2	CABA+ global Moran's I	CABA+ S_PCC
Neighborhood Names	1	1	0.697463	0.99909	1	1	1.07388	0.997527
Location Names	0.9	0.9	0.645914	0.998807	0.9	0.9	0.0564094	0.999036
Activity Names	0.8	0.6	0.192107	0.777713	0.7	0.8	0.189517	0.762284
Tweet Language	0.3	0.3	-0.00449084	0.712836	0.6	0.4	-0.00553928	0.72355
Language Style	0.4	0.4	-0.104623	0.451943	0.7	0.3	0.0678759	0.45264
User Origin	0.7	0.8	0.0443419	0.065379	0.8	0.7	0.112191	0.217785
Tweet Dialect	0.2	0.1	0.0190972	0.0585692	0.2	0.2	-0.00372307	0.104194
User Dialect	0.2	0.1	0.00939005	0.0241149	0.7	0.4	-0.0547698	0.0275948
Grammatical Words	0.1	0	0.0862332	0.0161547	0.1	0.1	0.147354	0.0163042
User Language	0.3	0.2	0.0163824	0.0153229	0.6	0.3	0.00448255	0.0807028
Orthographic Elements	0.1	0	0.0294002	0.00951823	0.1	0.1	0.0149462	0.0418843
